# Supplementary material for: Loss of TRIM29 mitigates viral myocarditis by attenuating PERK-driven ER stress response in male mice
Source: Nat Commun. 2024 Apr 25;15:3481. doi: 10.1038/s41467-024-44745-x (PMC11045800; doi:10.1038/s41467-024-44745-x)
Supplement: Supplementary file 4 — Source Data [file 41467_2024_44745_MOESM4_ESM.xlsx]

## Sheet: Fig. 1
Fig. 1c							Fig. 1d							Fig. 1e
Atf4							Chop							Bim
					Average							Average							Average
Trim29+/+	Mock	1	1	1	1		Trim29+/+	Mock	1	1	1	1		Trim29+/+	Mock	1	1	1	1
Trim29-/-	Mock	1	0.97	0.95	0.973333		Trim29-/-	Mock	1.02	0.98	0.96	0.986667		Trim29-/-	Mock	1	0.98	0.95	0.976667
Trim29+/+	CVB3	14.19	13.26	12.86	13.4367		Trim29+/+	CVB3	30.19	28.96	27.23	28.7933		Trim29+/+	CVB3	11.53	12.03	12.76	12.1067
Trim29-/-	CVB3	3.48	3.16	2.89	3.17667		Trim29-/-	CVB3	6.34	6.03	5.76	6.04333		Trim29-/-	CVB3	3.56	3.26	2.89	3.23667
Trim29+/+	EMCV	12.35	12.93	13.56	12.9467		Trim29+/+	EMCV	26.89	27.19	29.31	27.7967		Trim29+/+	EMCV	12.16	11.68	11.25	11.6967
Trim29-/-	EMCV	3.78	3.53	3.05	3.45333		Trim29-/-	EMCV	7.03	6.59	6.23	6.61667		Trim29-/-	EMCV	3.34	3.61	3.86	3.60333
Fig. 1f							Fig. 1g							Fig. 1i
Noxa							Puma							Viability (% of mock)
					Average							Average							Average
Trim29+/+	Mock	1	1	1	1		Trim29+/+	Mock	1	1	1	1		Trim29+/+	CVB3	27	24	31	27.3333
Trim29-/-	Mock	1.06	1.03	0.96	1.01667		Trim29-/-	Mock	1.1	1.03	1.01	1.04667		Trim29-/-	CVB3	73	79	81	77.6667
Trim29+/+	CVB3	19.78	19.35	18.96	19.3633		Trim29+/+	CVB3	68.93	70.38	67.24	68.85		Trim29+/+	EMCV	32	28	22	27.3333
Trim29-/-	CVB3	5.36	6.04	5.69	5.69667		Trim29-/-	CVB3	12.35	14.63	13.57	13.5167		Trim29-/-	EMCV	75	77	79	77
Trim29+/+	EMCV	19.28	18.69	18.03	18.6667		Trim29+/+	EMCV	69.05	67.32	66.59	67.6533
Trim29-/-	EMCV	6.03	6.57	6.89	6.49667		Trim29-/-	EMCV	16.34	16.03	17.52	16.63

## Sheet: Fig. 2
Fig. 2a							Fig. 2d							Fig. 2e
ROS levels (% of mock)							IFN-α (pg/ml)							IFN-β (pg/ml)
					Average							Average							Average
Trim29+/+	Mock	100	100	100	100		Trim29+/+	Mock	8	7	9	8		Trim29+/+	Mock	8	7	9	8
Trim29-/-	Mock	98	97	102	99		Trim29+/+	CVB3	53.216	62.634	70.625	62.1583		Trim29+/+	CVB3	66.934	78.264	89.682	78.2933
Trim29+/+	CVB3	349	368	356	357.667		Trim29-/-	CVB3	243.658	226.537	209.618	226.604		Trim29-/-	CVB3	276.596	308.162	249.562	278.107
Trim29-/-	CVB3	116	128	112	118.667		Trim29+/+	EMCV	66.384	59.962	43.627	56.6577		Trim29+/+	EMCV	79.624	67.628	58.249	68.5003
Trim29+/+	EMCV	342	358	353	351		Trim29-/-	EMCV	216.539	201.508	189.607	202.551		Trim29-/-	EMCV	258.329	206.164	229.637	231.377
Trim29-/-	EMCV	106	119	121	115.333
Fig. 2f
Vial genome copies (per GAPDH)
					Average
Trim29+/+	CVB3	287	265	253	268.333
Trim29-/-	CVB3	16	13	21	16.6667
Trim29+/+	EMCV	274	259	241	258
Trim29-/-	EMCV	26	33	37	32

## Sheet: Fig. 3
Fig. 3a
Percent survival
Survival number of mice	D0	D1	D2	D3	D4	D5	D6	D7	D8	D9	D10	D11	D12	D13	D14
Trim29fl/fl	10	10	10	7	6	5	4	3	3	2	2	2	2	2	2
Trim29MyHC-KO	10	10	10	10	10	10	9	9	9	8	8	8	8	8	8
Percent survival	D0	D1	D2	D3	D4	D5	D6	D7	D8	D9	D10	D11	D12	D13	D14
Trim29fl/fl	100	100	100	70	60	50	40	30	30	20	20	20	20	20	20
Trim29MyHC-KO	100	100	100	100	100	100	90	90	90	80	80	80	80	80	80
Fig. 3d								Fig. 3e
EF (%)							Average	FS (%)							Average
Trim29fl/fl	Mock	75	72	68	63	60	67.6	Trim29fl/fl	Mock	56	58	53	49	46	52.4
Trim29MyHC-KO	Mock	77	71	66	62	59	67	Trim29MyHC-KO	Mock	59	57	55	49	47	53.4
Trim29fl/fl	CVB3	33	35	27	25	41	32.2	Trim29fl/fl	CVB3	21	23	26	30	31	26.2
Trim29MyHC-KO	CVB3	62	60	58	53	48	56.2	Trim29MyHC-KO	CVB3	50	48	43	41	36	43.6
Fig. 3f								Fig. 3g
Heart weight/baseline body (mg/g)							Average	Creatine kinase (pg/ml)							Average
Trim29fl/fl	Mock	4.01	3.93	3.63	4.35	4.11	4.006	Trim29fl/fl	Mock	5	6	7	7	9	6.8
Trim29MyHC-KO	Mock	4.23	4.38	4.03	3.62	3.85	4.022	Trim29MyHC-KO	Mock	6	6	8	8	5	6.6
Trim29fl/fl	CVB3	6.06	5.68	5.53	6.32	6.79	6.076	Trim29fl/fl	D2	993.267	943.628	906.153	886.287	821.634	910.194
Trim29MyHC-KO	CVB3	4.91	4.64	4.06	4.19	4.96	4.552	Trim29MyHC-KO	D2	406.238	306.452	286.108	250.671	329.637	315.821
								Trim29fl/fl	D4	778.934	740.635	713.067	678.261	635.924	709.364
								Trim29MyHC-KO	D4	206.328	96.268	136.267	189.605	286.357	182.965
Fig. 3h								Fig. 3i
Viral titer (PFU/g heart)							Average	IFN-α pg/g heart						Average
Trim29fl/fl	Mock	0	0	0	0	0	0	Trim29fl/fl	22.268	16.359	34.268	26.305	43.268	28.4936
Trim29MyHC-KO	Mock	0	0	0	0	0	0	Trim29MyHC-KO	146.238	126.264	106.394	113.065	155.207	129.434
Trim29fl/fl	Heart	7.86	7.71	6.98	6.88	6.37	7.16
Trim29MyHC-KO	Heart	3.89	4.86	4.36	3.58	5.26	4.39
Trim29fl/fl	Pancreas	8.92	7.46	8.36	8.04	7.89	8.134
Trim29MyHC-KO	Pancreas	5.46	4.89	4.58	4.06	3.57	4.512
Trim29fl/fl	Spleen	6.48	6.28	5.97	5.57	5.37	5.934
Trim29MyHC-KO	Spleen	3.26	2.89	2.37	2.25	1.86	2.526
Fig. 3j								Fig. 3k
IFN-β pg/g heart						Average		IL-6 pg/g heart						Average
Trim29fl/fl	42.038	47.965	49.638	56.228	63.067	51.7872		Trim29fl/fl	568.621	589.628	539.224	558.934	519.637	555.209
Trim29MyHC-KO	178.963	163.208	149.235	136.038	129.384	151.366		Trim29MyHC-KO	289.276	401.635	369.229	336.528	306.238	340.581
Fig. 3l								Fig. 3m
TNF-α pg/g heart						Average		IL-1β pg/g heart						Average
Trim29fl/fl	396.234	376.208	349.581	336.279	386.204	368.901		Trim29fl/fl	293.645	283.665	268.592	235.964	249.067	266.187
Trim29MyHC-KO	206.327	189.634	239.207	268.934	219.648	224.75		Trim29MyHC-KO	168.964	159.634	126.378	96.634	103.628	131.048

## Sheet: Fig. 4
Fig. 4b						Fig. 4d
CD11b+Gr1+ (%)				Average		CD11b+Gr1+ (%)					Average
Trim29fl/fl	21.7	21.95	21.56	21.7367		Trim29fl/fl	Mock	0.95	0.98	0.93	0.953333
Trim29MyHC-KO	1.73	1.96	1.55	1.74667		Trim29MyHC-KO	Mock	0.94	0.99	0.91	0.946667
						Trim29fl/fl	CVB3	8.21	8.45	8.01	8.22333
						Trim29MyHC-KO	CVB3	1.55	1.69	1.42	1.55333
Fig. 4h
Proliferating T cell (%)
Trim29fl/fl	58.2	56.5	54.6	56.4333
Trim29MyHC-KO	91.3	93.5	95.6	93.4667
Fig. 4j						Fig. 4l
IFN-γ+CD8 T (%)						IFN-γ+CD8 T (%)
Trim29fl/fl	8.8	8.92	8.65	8.79		Trim29fl/fl	Mock	12.8	13.05	12.55	12.8
Trim29MyHC-KO	31.5	31.86	30.9	31.42		Trim29MyHC-KO	Mock	12.9	13.06	12.65	12.87
						Trim29fl/fl	CVB3	9.04	9.16	8.88	9.02667
						Trim29MyHC-KO	CVB3	31.2	31.9	30.85	31.3167

## Sheet: Fig. 7
Fig. 7b
Percent survival
Survival number of mice	D0	D1	D2	D3	D4	D5	D6	D7	D8	D9	D10	D11	D12	D13	D14
DMSO	10	10	10	8	6	5	3	3	3	2	2	2	2	2	2
GSK2656157	10	10	10	10	10	10	9	9	8	8	8	7	7	7	7
Percent survival	D0	D1	D2	D3	D4	D5	D6	D7	D8	D9	D10	D11	D12	D13	D14
DMSO	100	100	100	80	60	50	30	30	30	20	20	20	20	20	20
GSK2656157	100	100	100	100	100	100	90	90	80	80	80	70	70	70	70
Fig. 7e								Fig. 7f
EF (%)							Average	FS (%)							Average
DMSO	Mock	74	70	67	62	60	66.6	DMSO	Mock	57	56	64	50	49	55.2
GSK2656157	Mock	75	71	65	61	60	66.4	GSK2656157	Mock	58	55	53	51	48	53
DMSO	CVB3	32	36	40	26	29	32.6	DMSO	CVB3	30	28	27	25	22	26.4
GSK2656157	CVB3	60	56	54	50	45	53	GSK2656157	CVB3	46	43	40	38	36	40.6
Fig. 7g								Fig. 7h
Heart weight/baseline body (mg/g)							Average	Creatine kinase (pg/ml)							Average
DMSO	Mock	4.38	4.24	3.96	4.02	3.56	4.032	DMSO	Mock	9	6	7	8	8	7.6
GSK2656157	Mock	4.32	4.21	4.05	3.76	3.61	3.99	GSK2656157	Mock	5	7	7	8	8	7
DMSO	CVB3	6.42	6.28	6.13	5.71	5.58	6.024	DMSO	D2	996.358	956.284	893.054	883.267	832.967	912.386
GSK2656157	CVB3	4.56	4.16	4.92	5.33	4.42	4.678	GSK2656157	D2	459.638	403.684	368.924	496.267	506.534	447.009
								DMSO	D4	772.634	739.268	723.028	693.267	626.384	710.916
								GSK2656157	D4	368.927	236.628	259.037	296.634	327.964	297.838
Fig. 7i								Fig. 7j
Viral titer (PFU/g heart)							Average	IFN-α pg/g heart						Average
DMSO	Mock	0	0	0	0	0	0	DMSO	21.635	23.684	28.964	36.267	45.627	31.2354
GSK2656157	Mock	0	0	0	0	0	0	GSK2656157	76.624	69.368	80.627	93.284	86.934	81.3674
DMSO	D2	7.82	7.56	7.12	6.89	6.31	7.14
GSK2656157	D2	5.86	5.13	4.83	4.35	4.73	4.98
DMSO	D4	6.42	6.18	6.06	5.82	5.13	5.922
GSK2656157	D4	4.3	3.15	2.86	2.63	3.65	3.318
Fig. 7k								Fig. 7l
IFN-β pg/g heart						Average		IL-6 pg/g heart						Average
DMSO	43.682	48.628	50.067	58.927	61.308	52.5224		DMSO	596.328	583.067	556.308	530.492	513.097	555.858
GSK2656157	119.305	108.624	96.328	86.624	89.823	100.141		GSK2656157	346.058	369.307	389.267	439.642	469.328	402.72
Fig. 7m								Fig. 7n
TNF-α pg/g heart						Average		IL-1β pg/g heart						Average
DMSO	392.384	382.627	370.062	360.285	342.637	369.599		DMSO	301.682	278.995	260.336	249.637	238.934	265.917
GSK2656157	210.325	306.384	226.885	268.634	286.932	259.832		GSK2656157	190.204	189.634	163.038	139.624	116.358	159.772

## Sheet: Supplementary Fig. 1
Supplementary Fig. 1d							Supplementary Fig. 1e							Supplementary Fig. 1f
Atf4							Chop							Bim
					Average							Average							Average
sh-Ctrl	Mock	1	1	1	1		sh-Ctrl	Mock	1	1	1	1		sh-Ctrl	Mock	1	1	1	1
sh-T29	Mock	0.98	0.94	1.03	0.983333		sh-T29	Mock	0.98	0.96	1.02	0.986667		sh-T29	Mock	0.99	0.97	1.02	0.993333
sh-Ctrl	CVB3	13.56	14.38	15.27	14.4033		sh-Ctrl	CVB3	30.26	28.68	31.83	30.2567		sh-Ctrl	CVB3	11.89	12.26	13.12	12.4233
sh-T29	CVB3	4.78	3.47	4.36	4.20333		sh-T29	CVB3	8.96	7.26	6.89	7.70333		sh-T29	CVB3	4.35	4.12	3.61	4.02667
sh-Ctrl	EMCV	12.86	13.26	14.12	13.4133		sh-Ctrl	EMCV	26.89	28.75	29.35	28.33		sh-Ctrl	EMCV	12.89	12.36	11.78	12.3433
sh-T29	EMCV	4.68	4.16	3.79	4.21		sh-T29	EMCV	9.03	8.25	7.63	8.30333		sh-T29	EMCV	4.12	4.46	4.78	4.45333
Supplementary Fig. 1g							Supplementary Fig. 1h							Supplementary Fig. 1j
Noxa							Puma							Viability (% of mock)
					Average							Average							Average
sh-Ctrl	Mock	1	1	1	1		sh-Ctrl	Mock	1	1	1	1		sh-Ctrl	CVB3	25	22	29	25.3333
sh-T29	Mock	0.97	0.95	1.07	0.996667		sh-T29	Mock	0.98	1.02	1.09	1.03		sh-T29	CVB3	75	70	68	71
sh-Ctrl	CVB3	19.78	20.59	21.38	20.5833		sh-Ctrl	CVB3	70.86	72.36	69.15	70.79		sh-Ctrl	EMCV	31	26	21	26
sh-T29	CVB3	8.97	7.57	7.01	7.85		sh-T29	CVB3	21.98	19.56	23.36	21.6333		sh-T29	EMCV	67	74	71	70.6667
sh-Ctrl	EMCV	20.75	19.38	19.02	19.7167		sh-Ctrl	EMCV	71.67	69.89	68.48	70.0133
sh-T29	EMCV	9.24	8.58	7.76	8.52667		sh-T29	EMCV	20.24	21.67	22.26	21.39

## Sheet: Supplementary Fig. 2
Supplementary Fig. 2a							Supplementary Fig. 2d							Supplementary Fig. 2e
ROS levels (% of mock)							IFN-α (pg/ml)							IFN-β (pg/ml)
					Average							Average							Average
sh-Ctrl	Mock	100	100	100	100		sh-Ctrl	Mock	8	7	6	7		sh-Ctrl	Mock	8	7	9	8
sh-T29	Mock	98	96	100	98		sh-Ctrl	CVB3	49.684	35.964	43.567	43.0717		sh-Ctrl	CVB3	53.168	49.389	64.534	55.697
sh-Ctrl	CVB3	379	362	346	362.333		sh-T29	CVB3	119.238	136.567	148.649	134.818		sh-T29	CVB3	156.267	202.671	186.349	181.762
sh-T29	CVB3	132	145	166	147.667		sh-Ctrl	EMCV	48.635	40.638	30.627	39.9667		sh-Ctrl	EMCV	52.637	49.726	37.249	46.5373
sh-Ctrl	EMCV	347	368	336	350.333		sh-T29	EMCV	112.934	132.628	141.624	129.062		sh-T29	EMCV	151.346	181.594	196.275	176.405
sh-T29	EMCV	134	146	153	144.333
Supplementary Fig. 2f
Vial genome copies (per GAPDH)
					Average
sh-Ctrl	CVB3	309	286	275	290
sh-T29	CVB3	36	25	32	31
sh-Ctrl	EMCV	293	279	267	279.667
sh-T29	EMCV	35	39	45	39.6667

## Sheet: Supplementary Fig. 3
Supplementary Fig. 3a
Percent survival
Survival number of mice	D0	D1	D2	D3	D4	D5	D6	D7	D8	D9	D10	D11	D12	D13	D14
Trim29+/+	10	10	10	8	6	5	4	3	3	3	3	3	3	3	3
Trim29-/-	10	10	10	10	10	10	10	10	10	10	10	10	10	10	10
Percent survival	D0	D1	D2	D3	D4	D5	D6	D7	D8	D9	D10	D11	D12	D13	D14
Trim29+/+	100	100	100	80	60	50	40	30	30	30	30	30	30	30	30
Trim29-/-	100	100	100	100	100	100	100	100	100	100	100	100	100	100	100
Supplementary Fig. 3d								Supplementary Fig. 3e
EF (%)							Average	FS (%)							Average
Trim29+/+	Mock	77	70	66	62	59	66.8	Trim29+/+	Mock	55	59	52	48	47	52.2
Trim29-/-	Mock	76	70	68	65	58	67.4	Trim29-/-	Mock	58	56	54	50	46	52.8
Trim29+/+	CVB3	35	31	28	26	40	32	Trim29+/+	CVB3	36	24	27	29	32	29.6
Trim29-/-	CVB3	72	66	63	56	68	65	Trim29-/-	CVB3	56	51	47	45	54	50.6
Supplementary Fig. 3f								Supplementary Fig. 3g
Heart weight/baseline body (mg/g)							Average	Creatine kinase (pg/ml)							Average
Trim29+/+	Mock	4	3.86	3.59	4.35	4.06	3.972	Trim29+/+	Mock	6	7	8	5	9	7
Trim29-/-	Mock	4.19	4.41	3.96	3.53	3.89	3.996	Trim29-/-	Mock	6	5	5	8	7	6.2
Trim29+/+	CVB3	6	5.78	5.63	6.27	6.68	6.072	Trim29+/+	D2	950.635	986.267	832.645	916.108	813.297	899.79
Trim29-/-	CVB3	4.46	4.01	4.06	3.73	4.09	4.07	Trim29-/-	D2	205.634	136.284	196.238	249.627	157.128	188.982
								Trim29+/+	D4	638.924	696.268	606.284	783.294	735.491	692.052
								Trim29-/-	D4	36.263	16.328	49.635	60.384	73.964	47.3148
Supplementary Fig. 3h								Supplementary Fig. 3i
Viral titer (PFU/g heart)							Average	IFN-α pg/g heart						Average
Trim29+/+	Mock	0	0	0	0	0	0	Trim29+/+	21.326	15.268	38.694	25.761	42.168	28.6434
Trim29-/-	Mock	0	0	0	0	0	0	Trim29-/-	156.267	149.482	139.375	168.348	183.159	159.326
Trim29+/+	Heart	7.96	7.68	7.19	6.89	6.28	7.2
Trim29-/-	Heart	3.68	4.26	4.06	2.89	2.36	3.45
Trim29+/+	Pancreas	8.89	8.62	8.37	8.16	7.85	8.378
Trim29-/-	Pancreas	4.86	4.38	3.96	3.65	2.89	3.948
Trim29+/+	Spleen	6.56	6.43	5.98	5.67	5.26	5.98
Trim29-/-	Spleen	2.68	2.41	1.86	3.38	1.08	2.282
Supplementary Fig. 3j								Supplementary Fig. 3k
IFN-β pg/g heart						Average		IL-6 pg/g heart						Average
Trim29+/+	41.264	46.259	48.594	53.694	61.285	50.2192		Trim29+/+	568.634	589.168	513.284	538.924	577.223	557.447
Trim29-/-	176.281	189.634	198.067	229.642	243.627	207.45		Trim29-/-	336.264	356.067	306.482	286.415	263.068	309.659
Supplementary Fig. 3l								Supplementary Fig. 3m
TNF-α pg/g heart						Average		IL-1β pg/g heart						Average
Trim29+/+	396.358	325.627	389.228	367.924	353.168	366.461		Trim29+/+	266.283	291.582	289.337	269.168	243.654	272.005
Trim29-/-	146.358	203.294	189.624	173.638	168.649	176.313		Trim29-/-	116.385	103.622	89.634	69.628	96.263	95.1064

## Sheet: Supplementary Fig. 5
Supplementary Fig. 5a
Percent survival
Survival number of mice	D0	D1	D2	D3	D4	D5	D6	D7	D8	D9	D10	D11	D12	D13	D14
WTMyHC-Cre	10	10	10	7	6	4	3	2	2	1	1	1	1	1	1
Trim29MyHC-KO	10	10	10	10	10	10	9	9	8	8	8	8	8	8	8
Percent survival	D0	D1	D2	D3	D4	D5	D6	D7	D8	D9	D10	D11	D12	D13	D14
WTMyHC-Cre	100	100	100	70	60	40	30	20	20	10	10	10	10	10	10
Trim29MyHC-KO	100	100	100	100	100	100	90	90	80	80	80	80	80	80	80
Supplementary Fig. 3b										Supplementary Fig. 3c
Viral titer (PFU/g heart)							Average			IFN-α pg/g heart						Average
WTMyHC-Cre	Mock	0	0	0	0	0	0			WTMyHC-Cre	15.385	20.672	24.862	30.628	45.068	27.323
Trim29MyHC-KO	Mock	0	0	0	0	0	0			Trim29MyHC-KO	108.934	116.357	135.934	143.627	158.694	132.709
WTMyHC-Cre	Heart	8.03	7.85	6.95	6.75	6.45	7.206
Trim29MyHC-KO	Heart	3.85	4.91	4.39	3.65	5.25	4.41
Supplementary Fig. 3d								Supplementary Fig. 3e
IFN-β pg/g heart						Average		IL-6 pg/g heart						Average
WTMyHC-Cre	39.624	44.264	46.297	53.678	68.924	50.5574		WTMyHC-Cre	496.637	526.348	553.036	584.318	473.627	526.793
Trim29MyHC-KO	119.348	126.934	156.564	159.632	182.607	149.017		Trim29MyHC-KO	301.634	321.294	346.927	378.624	258.462	321.388
Supplementary Fig. 3f								Supplementary Fig. 3g
TNF-α pg/g heart						Average		IL-1β pg/g heart						Average
WTMyHC-Cre	348.934	358.568	389.631	402.837	426.312	385.256		WTMyHC-Cre	246.632	259.915	286.348	301.057	318.638	282.518
Trim29MyHC-KO	166.328	192.307	208.629	239.072	256.237	212.515		Trim29MyHC-KO	89.634	99.824	138.934	152.627	175.605	131.325

## Sheet: Supplementary Fig. 6
Supplementary Fig. 6a						Supplementary Fig. 6b
CD11b+Gr1+ (%)				Average		CD11b+Gr1+ (%)				Average
WTMyHC-Cre	20.7	22.2	21.6	21.5		WTMyHC-Cre	8.12	8.61	7.98	8.23667
Trim29MyHC-KO	1.73	1.95	1.65	1.77667		Trim29MyHC-KO	1.55	1.69	1.42	1.55333
Supplementary Fig. 6c
mMDSC				Average
Trim29fl/fl	2.5	2.3	2.1	2.3
Trim29MyHC-KO	0.04	0.01	0.02	0.0233333
Macrophages				Average
Trim29fl/fl	4.5	5	4	4.5
Trim29MyHC-KO	0.5	0.6	0.4	0.5
Neutrophils				Average
Trim29fl/fl	12	14	13	13
Trim29MyHC-KO	0.1	0.08	0.09	0.09
B cells				Average
Trim29fl/fl	9	8	7.5	8.16667
Trim29MyHC-KO	1.2	1	0.9	1.03333
T cells				Average
Trim29fl/fl	2	2.2	1.9	2.03333
Trim29MyHC-KO	0.4	0.5	0.45	0.45

[truncated: 3 more sheets: Supplementary Fig. 7, Supplementary Fig. 8, Supplementary Fig. 9]
